# Supplementary material for: Genome-wide association study reveals candidate genes for traits related to meat quality in Colombian Creole hair sheep
Source: Trop Anim Health Prod. 2023 Oct 12;55(6):357. doi: 10.1007/s11250-023-03688-z (PMC10570192; doi:10.1007/s11250-023-03688-z)
Supplement: Supplementary file 1 — Supplementary file1 (XLSX 12 KB) [file 11250_2023_3688_MOESM1_ESM.xlsx]

## Sheet: Hoja1
Supplementary Table S1a. ANOVA for pH associated with meat quality of CHSE, according to the effects of sex, farm, and lambing season and their interactions.
Sources of variance	d.f	Type I of Sum of Squares	Mean Square	F-Value	Sig.
Sex	1	0.03706672	0.03706672	4.05	0.0543
Lambing season	1	0.08655838	0.08655838	9.46	0.0048
Farm	4	0.05291617	0.01322904	1.45	0.2463
Sex*Lambing season	1	0.00410850	0.00410850	0.45	0.5086
Sex*Farm	3	0.04352433	0.01450811	1.59	0.2160
Lambing season*Farm	3	0.03249201	0.01083067	1.18	0.3346
Sex*Lambing season*Farm	3	0.03438762	0.01146254	1.25	0.3104
Supplementary Table S1b. ANOVA for WHC associated with meat quality of CHSE, according to the effects of sex, farm, and lambing season and their interactions.
Sources of variance	d.f	Type I of Sum of Squares	Mean Square	F-Value	Sig.
Sex	1	97923692	97923692	1.05	0.3150
Lambing season	1	92583201	92583201	0.99	0.3283
Farm	4	1413640362	353410091	3.78	0.0144
Sex*Lambing season	1	104439513	104439513	1.12	0.2997
Sex*Farm	3	730840928	243613643	2.61	0.0721
Lambing season*Farm	3	38974670	12991557	0.14	0.9358
Sex*Lambing season	3	122580974	40860325	0.44	0.7281
Supplementary Table S1c. ANOVA for pH associated with meat quality of CHSS, according to the effects of sex, farm, and lambing season and their interactions.
Sources of variance	d.f	Type I of Sum of Squares	Mean Square	F-Value	Sig.
Sex	1	0.02818816	0.02818816	2.59	0.1145
Lambing season	1	0.00223782	0.00223782	0.21	0.6525
Farm	5	0.20548761	0.04109752	3.77	0.0060
Sex*Lambing season	1	0.02726201	0.02726201	2.50	0.1205
Sex*Farm	4	0.03189314	0.00797329	0.73	0.5747
Lambing season*Farm	4	0.15637106	0.03909277	3.59	0.0125
Supplementary Table S1d. ANOVA for WHC associated with meat quality of CHSS, according to the effects of sex, farm, and birth season and their interactions.
Sources of variance	d.f	Type I of Sum of Squares	Mean Square	F-Value	Sig.
Sex	1	290527074	290527074	1.72	0.1963
Lambing season	1	741865815	741865815	4.39	0.0417
Farm	5	3687975348	737595070	4.37	0.0025
Sex*Lambing season	1	826632827	826632827	4.89	0.0320
Sex*Farm	4	590857985	147714496	0.87	0.4867
Lambing season*Farm	4	2604904571	651226143	3.85	0.0088
Supplementary Table S1e. ANOVA for pH associated with meat quality of CHSP, according to the effects of father and lambing season and their interactions.
Sources of variance	d.f	Type I of Sum of Squares	Mean Square	F-Value	Sig.
Father	5	0.25889204	0.05177841	6.00	0.0002
Lambing season	1	0.00709337	0.00709337	0.82	0.3691
Father*Lambing season	4	0.09123403	0.02280851	2.64	0.0447
Supplementary Table S1f. ANOVA for WHC associated with meat quality of CHSP, according to the effects of father and lambing season and their interactions.
Sources of variance	d.f	Type I of Sum of Squares	Mean Square	F-Value	Sig.
Father	5	2165808033	433161607	8.95	0.0001
Lambing season	1	3314286	3314286	0.07	0.7947
Father*Lambing season	4	115349254	28837314	0.60	0.6674
