# Supplementary material for: Genome-wide association study reveals candidate genes for traits related to meat quality in Colombian Creole hair sheep
Source: Trop Anim Health Prod. 2023 Oct 12;55(6):357. doi: 10.1007/s11250-023-03688-z (PMC10570192; doi:10.1007/s11250-023-03688-z)
Supplement: Supplementary file 2 — Supplementary file2 (XLSX 32 KB) [file 11250_2023_3688_MOESM2_ESM.xlsx]

## Sheet: Hoja2
Supplementary Table S2a. Enriched pathways in CHSE based on KEGG and gene ontology (GO) for WHC.
KEGG	Términos	qvalue	geneID	SNPs	CHR	P<0,001
oas00062	Fatty acid elongation	0.025	ELOVL2	OAR20_48109414,1	20	0.014
oas01040	Biosynthesis of unsaturated fatty acids	0.025	ELOVL2	OAR20_48109414,1	20	0.016
oas01212	Fatty acid metabolism	0.03	ELOVL2	OAR20_48109414,1	20	0.029
GO	Términos	qvalue	geneID	SNPs	CHR	P<0,001
GO:0005547	phosphatidylinositol-3,4,5-trisphosphate binding	0.002	ARAP2	s36343,1	6	0.003
GO:1901981	phosphatidylinositol phosphate binding	0.002	ARAP2	s36343,1	6	0.007
GO:0005096	GTPase activator activity	0.002	ARAP2	s36343,1	6	0.01
GO:0035091	phosphatidylinositol binding	0.002	ARAP2	s36343,1	6	0.01
GO:0030695	GTPase regulator activity	0.002	ARAP2	s36343,1	6	0.011
GO:0060589	nucleoside-triphosphatase regulator activity	0.002	ARAP2	s36343,1	6	0.012
GO:0005543	phospholipid binding	0.002	ARAP2	s36343,1	6	0.016
GO:0008047	enzyme activator activity	0.003	ARAP2	s36343,1	6	0.02
GO:0008289	lipid binding	0.003	ARAP2	s36343,1	6	0.03
GO:0030234	enzyme regulator activity	0.005	ARAP2	s36343,1	6	0.044
Supplementary Table S2b. Enriched pathways in CHSS based on KEGG and gene ontology (GO) for WHC.
KEGG	Términos	qvalue	geneID	SNPs	CHR	P<0,001
oas04920	Adipocytokine signaling pathway	0.05	PRKCQ	s55275.1	13	0.03
oas04260	Cardiac muscle contraction	0.05	LOC101102527	OAR24_21411103.1	24	0.04
oas05235	PD-L1 expression and PD-1 checkpoint pathway in cancer	0.05	PRKCQ	s55275.1	13	0.04
oas04658	Th1 and Th2 cell differentiation	0.05	PRKCQ	s55275.1	13	0.05
oas04750	Inflammatory mediator regulation of TRP channels	0.05	PRKCQ	s55275.1	13	0.05
oas04064	NF-kappa B signaling pathway	0.05	PRKCQ	s55275.1	13	0.05
oas04931	Insulin resistance	0.05	PRKCQ	s55275.1	13	0.05
oas04660	T cell receptor signaling pathway	0.05	PRKCQ	s55275.1	13	0.05
GO	Términos	qvalue	geneID	SNPs	CHR	P<0,001
GO:0060249	anatomical structure homeostasis	0.047	AIPL1/PRKCQ	s55275.1	13	0.002
GO:0007186	G protein-coupled receptor signaling pathway	0.047	AIPL1/ADGRD1	OAR11_26036763.1	11	0.004
GO:0007602	phototransduction	0.047	AIPL1	OAR11_26036763.1	11	0.009
GO:0032743	positive regulation of interleukin-2 production	0.047	PRKCQ	s55275.1	13	0.009
GO:0046626	regulation of insulin receptor signaling pathway	0.047	PRKCQ	s55275.1	13	0.009
GO:0051057	positive regulation of small GTPase mediated signal transduction	0.047	SHOC2	OAR22_34955585_X.1	22	0.009
GO:0070229	negative regulation of lymphocyte apoptotic process	0.047	PRKCQ	s55275.1	13	0.009
GO:1904358	positive regulation of telomere maintenance via telomere lengthening	0.047	PRKCQ	s55275.1	13	0.009
GO:0032101	regulation of response to external stimulus	0.047	AIPL1/PRKCQ	s55275.1	13	0.01
GO:0032210	regulation of telomere maintenance via telomerase	0.047	PRKCQ	s55275.1	13	0.01
GO:0032660	regulation of interleukin-17 production	0.047	PRKCQ	s55275.1	13	0.01
GO:0070232	regulation of T cell apoptotic process	0.047	PRKCQ	s55275.1	13	0.01
GO:0070527	platelet aggregation	0.047	PRKCQ	s55275.1	13	0.01
GO:0043066	negative regulation of apoptotic process	0.047	AIPL1/PRKCQ	s55275.1	13	0.011
GO:0043069	negative regulation of programmed cell death	0.047	AIPL1/PRKCQ	s55275.1	13	0.011
GO:0032206	positive regulation of telomere maintenance	0.047	PRKCQ	s55275.1	13	0.011
GO:1900076	regulation of cellular response to insulin stimulus	0.047	PRKCQ	s55275.1	13	0.011
GO:1904356	regulation of telomere maintenance via telomere lengthening	0.047	PRKCQ	s55275.1	13	0.011
GO:2000107	negative regulation of leukocyte apoptotic process	0.047	PRKCQ	s55275.1	13	0.011
GO:2000514	regulation of CD4-positive, alpha-beta T cell activation	0.047	PRKCQ	s55275.1	13	0.011
GO:0032620	interleukin-17 production	0.047	PRKCQ	s55275.1	13	0.012
GO:0034109	homotypic cell-cell adhesion	0.047	PRKCQ	s55275.1	13	0.012
GO:0006278	RNA-dependent DNA biosynthetic process	0.047	PRKCQ	s55275.1	13	0.013
GO:0007004	telomere maintenance via telomerase	0.047	PRKCQ	s55275.1	13	0.013
GO:0009583	detection of light stimulus	0.047	AIPL1	OAR11_26036763.1	11	0.013
GO:0060548	negative regulation of cell death	0.047	AIPL1/PRKCQ	s55275.1	13	0.013
GO:0070231	T cell apoptotic process	0.047	PRKCQ	s55275.1	13	0.014
GO:2000573	positive regulation of DNA biosynthetic process	0.047	PRKCQ	s55275.1	13	0.014
GO:0001895	retina homeostasis	0.047	AIPL1	OAR11_26036763.1	11	0.015
GO:0042108	positive regulation of cytokine biosynthetic process	0.047	PRKCQ	s55275.1	13	0.015
GO:0046634	regulation of alpha-beta T cell activation	0.047	PRKCQ	s55275.1	13	0.015
GO:0070228	regulation of lymphocyte apoptotic process	0.047	PRKCQ	s55275.1	13	0.015
GO:0006509	membrane protein ectodomain proteolysis	0.047	PRKCQ	s55275.1	13	0.016
GO:0010833	telomere maintenance via telomere lengthening	0.047	PRKCQ	s55275.1	13	0.016
GO:0032204	regulation of telomere maintenance	0.047	PRKCQ	s55275.1	13	0.017
GO:0032663	regulation of interleukin-2 production	0.047	PRKCQ	s55275.1	13	0.017
GO:0009581	detection of external stimulus	0.047	AIPL1	OAR11_26036763.1	11	0.018
GO:0009582	detection of abiotic stimulus	0.047	AIPL1	s55275.1	13	0.018
GO:0030168	platelet activation	0.047	PRKCQ	s55275.1	13	0.018
GO:0032623	interleukin-2 production	0.047	PRKCQ	s55275.1	13	0.018
GO:0033619	membrane protein proteolysis	0.047	PRKCQ	s55275.1	13	0.018
GO:0008286	insulin receptor signaling pathway	0.047	PRKCQ	s55275.1	13	0.019
GO:0030193	regulation of blood coagulation	0.047	PRKCQ	s55275.1	13	0.019
GO:0070227	lymphocyte apoptotic process	0.047	PRKCQ	s55275.1	13	0.019
GO:1900046	regulation of hemostasis	0.047	PRKCQ	s55275.1	13	0.019
GO:0042102	positive regulation of T cell proliferation	0.047	PRKCQ	s55275.1	13	0.02
GO:2000106	regulation of leukocyte apoptotic process	0.047	PRKCQ	s55275.1	13	0.02
GO:0042035	regulation of cytokine biosynthetic process	0.047	PRKCQ	s55275.1	13	0.021
GO:0042089	cytokine biosynthetic process	0.047	PRKCQ	s55275.1	13	0.021
GO:0042107	cytokine metabolic process	0.047	PRKCQ	s55275.1	13	0.021
GO:2000278	regulation of DNA biosynthetic process	0.047	PRKCQ	s55275.1	13	0.021
GO:0035710	CD4-positive, alpha-beta T cell activation	0.048	PRKCQ	s55275.1	13	0.021
GO:0050818	regulation of coagulation	0.048	PRKCQ	s55275.1	13	0.021
GO:0071482	cellular response to light stimulus	0.049	AIPL1	OAR11_26036763.1	11	0.022
GO:0071887	leukocyte apoptotic process	0.05	PRKCQ	s55275.1	13	0.023
GO:0007189	adenylate cyclase-activating G protein-coupled receptor signaling pathway	0.05	ADGRD1	s55275.1	13	0.024
GO:0008277	regulation of G protein-coupled receptor signaling pathway	0.05	AIPL1	OAR11_26036763.1	11	0.024
GO:0071897	DNA biosynthetic process	0.05	PRKCQ	s55275.1	13	0.026
GO:0051092	positive regulation of NF-kappaB transcription factor activity	0.05	PRKCQ	s55275.1	13	0.027
GO:0050671	positive regulation of lymphocyte proliferation	0.05	PRKCQ	s55275.1	13	0.028
GO:0019933	cAMP-mediated signaling	0.05	ADGRD1	s55275.1	13	0.029
GO:0000723	telomere maintenance	0.05	PRKCQ	s55275.1	13	0.03
GO:0002824	positive regulation of adaptive immune response based on somatic	0.05	PRKCQ	s55275.1	13	0.03
GO:0032200	telomere organization	0.05	PRKCQ	s55275.1	13	0.03
GO:0032869	cellular response to insulin stimulus	0.05	PRKCQ	s55275.1	13	0.03
GO:0032946	positive regulation of mononuclear cell proliferation	0.05	PRKCQ	s55275.1	13	0.03
GO:2001252	positive regulation of chromosome organization	0.05	PRKCQ	s55275.1	13	0.03
GO:0002821	positive regulation of adaptive immune response	0.05	PRKCQ	s55275.1	13	0.031
GO:0046631	alpha-beta T cell activation	0.05	PRKCQ	s55275.1	13	0.031
GO:0019935	cyclic-nucleotide-mediated signaling	0.05	ADGRD1	OAR17_49866586.1	17	0.032
GO:0061041	regulation of wound healing	0.05	PRKCQ	s55275.1	13	0.032
GO:0070665	positive regulation of leukocyte proliferation	0.05	PRKCQ	s55275.1	13	0.032
GO:0042981	regulation of apoptotic process	0.05	AIPL1/PRKCQ	s55275.1	13	0.032
GO:0043067	regulation of programmed cell death	0.05	AIPL1/PRKCQ	s55275.1	13	0.032
GO:0007601	visual perception	0.05	AIPL1	OAR11_26036763.1	11	0.032
GO:0071478	cellular response to radiation	0.05	AIPL1	OAR11_26036763.1	11	0.032
GO:0051606	detection of stimulus	0.051	AIPL1	OAR11_26036763.1	11	0.033
GO:0050953	sensory perception of light stimulus	0.051	AIPL1	OAR11_26036763.1	11	0.034
GO:0032868	response to insulin	0.051	PRKCQ	s55275.1	13	0.035
GO:0007596	blood coagulation	0.051	PRKCQ	s55275.1	13	0.036
GO:0007599	hemostasis	0.051	PRKCQ	s55275.1	13	0.036
GO:0042129	regulation of T cell proliferation	0.051	PRKCQ	s55275.1	13	0.036
GO:1903034	regulation of response to wounding	0.051	PRKCQ	s55275.1	13	0.036
GO:0010941	regulation of cell death	0.051	AIPL1/PRKCQ	s55275.1	13	0.037
GO:0071375	cellular response to peptide hormone stimulus	0.051	PRKCQ	s55275.1	13	0.037
GO:0002822	regulation of adaptive immune response based on somatic recombination of immune receptors built from immunoglobulin superfamily domains	0.051	PRKCQ	s55275.1	13	0.038
GO:0007188	adenylate cyclase-modulating G protein-coupled receptor signaling pathway	0.051	ADGRD1	OAR17_49866586.1	17	0.038
GO:0001894	tissue homeostasis	0.051	AIPL1	OAR11_26036763.1	11	0.039
GO:0007187	G protein-coupled receptor signaling pathway, coupled to cyclic nucleotide second messenger	0.051	ADGRD1	OAR17_49866586.1	17	0.039
GO:0050817	coagulation	0.051	PRKCQ	s55275.1	13	0.039
GO:0002819	regulation of adaptive immune response	0.053	PRKCQ	s55275.1	13	0.042
GO:0042098	T cell proliferation	0.053	PRKCQ	s55275.1	13	0.042
GO:0046578	regulation of Ras protein signal transduction	0.053	SHOC2	OAR22_34955585_X.1	22	0.042
GO:0050870	positive regulation of T cell activation	0.053	PRKCQ	s55275.1	13	0.043
GO:0006915	apoptotic process	0.053	AIPL1/PRKCQ	s55275.1	13	0.043
GO:0012501	programmed cell death	0.053	AIPL1/PRKCQ	s55275.1	13	0.044
GO:1901653	cellular response to peptide	0.053	PRKCQ	s55275.1	13	0.044
GO:1903039	positive regulation of leukocyte cell-cell adhesion	0.053	PRKCQ	s55275.1	13	0.044
GO:0043434	response to peptide hormone	0.054	PRKCQ	s55275.1	13	0.045
GO:0042592	homeostatic process	0.056	AIPL1/PRKCQ	s55275.1	13	0.048
GO:0022409	positive regulation of cell-cell adhesion	0.056	PRKCQ	s55275.1	13	0.049
GO:0050670	regulation of lymphocyte proliferation	0.056	PRKCQ	s55275.1	13	0.049
GO:0051056	regulation of small GTPase mediated signal transduction	0.056	SHOC2	s55275.1	13	0.049
GO:0051054	positive regulation of DNA metabolic process	0.056	PRKCQ	s55275.1	13	0.05
GO:0001917	photoreceptor inner segment	0.129	AIPL1	OAR11_26036763.1	11	0.016
GO:0008287	protein serine/threonine phosphatase complex	0.129	SHOC2	OAR22_34955585_X.1	22	0.019
GO:1903293	phosphatase complex	0.129	SHOC2	OAR22_34955585_X.1	22	0.019
GO:0016234	inclusion body	0.129	PRKCQ	s55275.1	13	0.02
GO:0005746	mitochondrial respiratory chain	0.172	LOC101102527	OAR24_21411103.1	24	0.043
GO:0098803	respiratory chain complex	0.172	LOC101102527	OAR24_21411103.1	24	0.046
Supplementary Table S2c. Enriched pathways in CHSP based on KEGG and gene ontology (GO) for WHC.
KEGG	Términos	qvalue	geneID	SNPs	CHR	P<0,001
oas00520	Amino sugar and nucleotide sugar metabolism	0.012	NANS	s54820.1	2	0.00103
oas04260	Cardiac muscle contraction	0.02	TPM2	OAR2_56383269.1	2	0.00703
oas05410	Hypertrophic cardiomyopathy (HCM)	0.02	TPM2	OAR2_56383269.2	2	0.00703
oas05414	Dilated cardiomyopathy (DCM)	0.021	TPM2	OAR2_56383269.3	2	0.00703
oas04261	Adrenergic signaling in cardiomyocytes	0.034	TPM2	OAR2_56383269.4	2	0.00703
GO	Términos	qvalue	geneID	SNPs	CHR	P<0,001
GO:0071363	cellular response to growth factor stimulus	0.033	FBN2/ANXA1	s16895.1/s59858.1	5/2.	0.012
GO:0070848	response to growth factor	0.033	FBN2/ANXA1	s16895.1/s59858.1	5/2.	0.02
GO:0045597	positive regulation of cell differentiation	0.033	FBN2/ANXA1	s16895.1/s59858.1	5/2.	0.02
GO:0002828	regulation of type 2 immune response	0.033	ANXA1	s59858.1	2	0.021
GO:0031338	regulation of vesicle fusion	0.033	ANXA1	s59858.1	2	0.02
GO:0032743	positive regulation of interleukin-2 production	0.033	ANXA1	s59858.1	2	0.002
GO:0045620	negative regulation of lymphocyte differentiation	0.033	ANXA1	s59858.1	2	0.002
GO:0061383	trabecula morphogenesis	0.033	FBN2	s16895.1	5	0.005
GO:0070169	positive regulation of biomineral tissue development	0.033	FBN2	s16895.1	5	0.007
GO:0072606	interleukin-8 secretion	0.033	ANXA1	s59858.1	2	0.007
GO:0045669	positive regulation of osteoblast differentiation	0.033	FBN2	s16895.1	5	0.007
GO:1900087	positive regulation of G1/S transition of mitotic cell cycle	0.033	ANXA1	s59858.1	2	0.007
GO:1903672	positive regulation of sprouting angiogenesis	0.033	ANXA1	s59858.1	2	0.007
GO:0042088	T-helper 1 type immune response	0.033	ANXA1	s59858.1	2	0.007
GO:0042092	type 2 immune response	0.033	ANXA1	s59858.1	2	0.007
GO:0042246	tissue regeneration	0.033	ANXA1	s59858.1	2	0.008
GO:0043462	regulation of ATPase activity	0.033	TPM2	OAR2_56383269.1	2	0.008
GO:0043536	positive regulation of blood vessel endothelial cell migration	0.033	ANXA1	s59858.1	2	0.008
GO:0071384	cellular response to corticosteroid stimulus	0.033	ANXA1	s59858.1	2	0.008
GO:0071385	cellular response to glucocorticoid stimulus	0.033	ANXA1	s59858.1	2	0.008
GO:2000514	regulation of CD4-positive, alpha-beta T cell activation	0.033	ANXA1	s59858.1	2	0.008
GO:0002042	cell migration involved in sprouting angiogenesis	0.033	ANXA1	s59858.1	2	0.008
GO:0002548	monocyte chemotaxis	0.033	ANXA1	s59858.1	2	0.008
GO:0050710	negative regulation of cytokine secretion	0.033	ANXA1	s59858.1	2	0.008
GO:1903670	regulation of sprouting angiogenesis	0.033	ANXA1	s59858.1	2	0.008
GO:0048646	anatomical structure formation involved in morphogenesis	0.033	FBN2/ANXA1	s16895.1/s59858.1	5/2.	0.008
GO:0071495	cellular response to endogenous stimulus	0.033	FBN2/ANXA1	s16895.1/s59858.1	5/2.	0.009
GO:0042093	T-helper cell differentiation	0.033	ANXA1	s59858.1	2	0.009
GO:1902808	positive regulation of cell cycle G1/S phase transition	0.033	ANXA1	s59858.1	2	0.009
GO:0002287	alpha-beta T cell activation involved in immune response	0.033	ANXA1	s59858.1	2	0.009
GO:0002293	alpha-beta T cell differentiation involved in immune response	0.033	ANXA1	s59858.1	2	0.009
GO:0002294	CD4-positive, alpha-beta T cell differentiation involved in immune response	0.033	ANXA1	s59858.1	2	0.01
GO:0014812	muscle cell migration	0.033	ANXA1	s59858.1	2	0.01
GO:0030512	negative regulation of transforming growth factor beta receptor signaling pathway	0.033	FBN2	s16895.1	5	0.01
GO:0031960	response to corticosteroid	0.033	ANXA1	s59858.1	2	0.011
GO:0050482	arachidonic acid secretion	0.033	ANXA1	s59858.1	2	0.011
GO:0051384	response to glucocorticoid	0.033	ANXA1	s59858.1	2	0.011
GO:0090303	positive regulation of wound healing	0.033	ANXA1	s59858.1	2	0.011
GO:1903963	arachidonate transport	0.033	ANXA1	s59858.1	2	0.011
GO:0009719	response to endogenous stimulus	0.033	FBN2/ANXA1	s16895.1/s59858.1	5/2.	0.011
GO:0002292	T cell differentiation involved in immune response	0.033	ANXA1	s59858.1	2	0.011
GO:0032309	icosanoid secretion	0.033	ANXA1	s59858.1	2	0.011
GO:0045582	positive regulation of T cell differentiation	0.033	ANXA1	s59858.1	2	0.011
GO:0046634	regulation of alpha-beta T cell activation	0.033	ANXA1	s59858.1	2	0.011
GO:0071715	icosanoid transport	0.033	ANXA1	s59858.1	2	0.011
GO:1901571	fatty acid derivative transport	0.033	ANXA1	s59858.1	2	0.011
GO:1903036	positive regulation of response to wounding	0.033	ANXA1	s59858.1	2	0.011
GO:1903845	negative regulation of cellular response to transforming growth factor beta stimulus	0.033	FBN2	s16895.1	5	0.011
GO:0043367	CD4-positive, alpha-beta T cell differentiation	0.033	ANXA1	s59858.1	2	0.011
GO:0051094	positive regulation of developmental process	0.033	FBN2/ANXA1	s16895.1/s59858.1	5/2.	0.011
GO:0032652	regulation of interleukin-1 production	0.033	ANXA1	s59858.1	2	0.011
GO:0032663	regulation of interleukin-2 production	0.033	ANXA1	s59858.1	2	0.011
GO:0045185	maintenance of protein location	0.033	FBN2	s16895.1	5	0.011
GO:1902106	negative regulation of leukocyte differentiation	0.033	ANXA1	s59858.1	2	0.012
GO:0002286	T cell activation involved in immune response	0.033	ANXA1	s59858.1	2	0.012
GO:0015909	long-chain fatty acid transport	0.033	ANXA1	s59858.1	2	0.013
GO:0031099	regeneration	0.033	ANXA1	s59858.1	2	0.013
GO:0032623	interleukin-2 production	0.033	ANXA1	s59858.1	2	0.013
GO:0032677	regulation of interleukin-8 production	0.033	ANXA1	s59858.1	2	0.013
GO:0043535	regulation of blood vessel endothelial cell migration	0.033	ANXA1	s59858.1	2	0.013
GO:0045778	positive regulation of ossification	0.033	FBN2	s16895.1	5	0.013
GO:0030500	regulation of bone mineralization	0.033	FBN2	s16895.1	5	0.013
GO:0032637	interleukin-8 production	0.033	ANXA1	s59858.1	2	0.013
GO:0071674	mononuclear cell migration	0.033	ANXA1	s59858.1	2	0.013
GO:1901992	positive regulation of mitotic cell cycle phase transition	0.033	ANXA1	s59858.1	2	0.013
GO:0006906	vesicle fusion	0.033	ANXA1	s59858.1	2	0.013
GO:0017015	regulation of transforming growth factor beta receptor signaling pathway	0.033	FBN2	s16895.1	5	0.014
GO:0042102	positive regulation of T cell proliferation	0.033	ANXA1	s59858.1	2	0.014
GO:0045621	positive regulation of lymphocyte differentiation	0.033	ANXA1	s59858.1	2	0.014
GO:0050868	negative regulation of T cell activation	0.033	ANXA1	s59858.1	2	0.014
GO:0090174	organelle membrane fusion	0.033	ANXA1	s59858.1	2	0.015
GO:2000106	regulation of leukocyte apoptotic process	0.033	ANXA1	s59858.1	2	0.015
GO:0032612	interleukin-1 production	0.033	ANXA1	s59858.1	2	0.015
GO:0045667	regulation of osteoblast differentiation	0.033	FBN2	s16895.1	5	0.015
GO:0046632	alpha-beta T cell differentiation	0.033	ANXA1	s59858.1	2	0.015
GO:0046717	acid secretion	0.033	ANXA1	s59858.1	2	0.015
GO:0070167	regulation of biomineral tissue development	0.033	FBN2	s16895.1	5	0.015
GO:1903844	regulation of cellular response to transforming growth factor beta stimulus	0.033	FBN2	s16895.1	5	0.015
GO:0001776	leukocyte homeostasis	0.033	ANXA1	s59858.1	2	0.015
GO:0015908	fatty acid transport	0.033	ANXA1	s59858.1	2	0.015
GO:0035710	CD4-positive, alpha-beta T cell activation	0.033	ANXA1	s59858.1	2	0.015
GO:0071621	granulocyte chemotaxis	0.033	ANXA1	s59858.1	2	0.015
GO:0043534	blood vessel endothelial cell migration	0.033	ANXA1	s59858.1	2	0.015
GO:0050709	negative regulation of protein secretion	0.033	ANXA1	s59858.1	2	0.016
GO:0002040	sprouting angiogenesis	0.033	ANXA1	s59858.1	2	0.016
GO:0031532	actin cytoskeleton reorganization	0.033	ANXA1	s59858.1	2	0.016
GO:0061025	membrane fusion	0.033	ANXA1	s59858.1	2	0.016
GO:0071887	leukocyte apoptotic process	0.033	ANXA1	s59858.1	2	0.017
GO:1903038	negative regulation of leukocyte cell-cell adhesion	0.033	ANXA1	s59858.1	2	0.017
GO:2000045	regulation of G1/S transition of mitotic cell cycle	0.033	ANXA1	s59858.1	2	0.018
GO:0045595	regulation of cell differentiation	0.033	FBN2/ANXA1	s16895.1/s59858.1	5/2.	0.018
GO:0002792	negative regulation of peptide secretion	0.033	ANXA1	s59858.1	2	0.018
GO:0097530	granulocyte migration	0.033	ANXA1	s59858.1	2	0.018
GO:1901989	positive regulation of cell cycle phase transition	0.033	ANXA1	s59858.1	2	0.018
GO:0010595	positive regulation of endothelial cell migration	0.033	ANXA1	s59858.1	2	0.018
GO:0030216	keratinocyte differentiation	0.033	ANXA1	s59858.1	2	0.018
GO:0045580	regulation of T cell differentiation	0.033	ANXA1	s59858.1	2	0.018
GO:0048284	organelle fusion	0.033	ANXA1	s59858.1	2	0.018
GO:0008360	regulation of cell shape	0.033	ANXA1	s59858.1	2	0.018
GO:0015718	monocarboxylic acid transport	0.033	ANXA1	s59858.1	2	0.019
GO:0030282	bone mineralization	0.033	FBN2	s16895.1	5	0.019
GO:0090101	negative regulation of transmembrane receptor protein serine/threonine kinase signaling pathway	0.033	FBN2	s16895.1	5	0.019
GO:1902806	regulation of cell cycle G1/S phase transition	0.033	ANXA1	s59858.1	2	0.019
GO:1903707	negative regulation of hemopoiesis	0.033	ANXA1	s59858.1	2	0.02
GO:0048585	negative regulation of response to stimulus	0.033	FBN2/ANXA1	s16895.1/s59858.1	5/2.	0.02
GO:0051240	positive regulation of multicellular organismal process	0.033	FBN2/ANXA1	s16895.1/s59858.1	5/2.	0.02
GO:0001649	osteoblast differentiation	0.033	FBN2	s16895.1	5	0.02
GO:0002698	negative regulation of immune effector process	0.033	ANXA1	s59858.1	2	0.02
GO:0048592	eye morphogenesis	0.033	FBN2	s16895.1	5	0.02
GO:0050671	positive regulation of lymphocyte proliferation	0.033	ANXA1	s59858.1	2	0.02
GO:0051250	negative regulation of lymphocyte activation	0.033	ANXA1	s59858.1	2	0.02
GO:0090288	negative regulation of cellular response to growth factor stimulus	0.033	FBN2	s16895.1	5	0.02
GO:0002824	positive regulation of adaptive immune response based on somatic recombination of immune receptors built from immunoglobulin superfamily domains	0.033	ANXA1	s59858.1	2	0.02
GO:0030326	embryonic limb morphogenesis	0.033	FBN2	s16895.1	5	0.02
GO:0031214	biomineral tissue development	0.033	FBN2	s16895.1	5	0.021
GO:0032946	positive regulation of mononuclear cell proliferation	0.033	ANXA1	s59858.1	2	0.021
GO:0035113	embryonic appendage morphogenesis	0.033	FBN2	s16895.1	5	0.021
GO:0002821	positive regulation of adaptive immune response	0.033	ANXA1	s59858.1	2	0.022
GO:0046631	alpha-beta T cell activation	0.033	ANXA1	s59858.1	2	0.022
GO:0009888	tissue development	0.033	FBN2/ANXA1	s16895.1/s59858.1	5/2.	0.022
GO:0035107	appendage morphogenesis	0.033	FBN2	s16895.1	5	0.022
GO:0035108	limb morphogenesis	0.033	FBN2	s16895.1	5	0.022
GO:0061041	regulation of wound healing	0.033	ANXA1	s59858.1	2	0.023
GO:0070665	positive regulation of leukocyte proliferation	0.033	ANXA1	s59858.1	2	0.023
GO:1902107	positive regulation of leukocyte differentiation	0.033	ANXA1	s59858.1	2	0.023
GO:0002262	myeloid cell homeostasis	0.033	ANXA1	s59858.1	2	0.024
GO:0002695	negative regulation of leukocyte activation	0.033	ANXA1	s59858.1	2	0.024
GO:0022408	negative regulation of cell-cell adhesion	0.033	ANXA1	s59858.1	2	0.024
GO:0048771	tissue remodeling	0.033	ANXA1	s59858.1	2	0.024
GO:0000082	G1/S transition of mitotic cell cycle	0.033	ANXA1	s59858.1	2	0.024
GO:2000026	regulation of multicellular organismal development	0.033	FBN2/ANXA1	s16895.1/s59858.1	5/2.	0.024
GO:0050777	negative regulation of immune response	0.033	ANXA1	s59858.1	2	0.024
GO:0097529	myeloid leukocyte migration	0.033	ANXA1	s59858.1	2	0.024
GO:0006909	phagocytosis	0.033	ANXA1	s59858.1	2	0.024
GO:0010634	positive regulation of epithelial cell migration	0.033	ANXA1	s59858.1	2	0.025
GO:0045766	positive regulation of angiogenesis	0.033	ANXA1	s59858.1	2	0.026
GO:1903531	negative regulation of secretion by cell	0.033	ANXA1	s59858.1	2	0.026
GO:0042129	regulation of T cell proliferation	0.033	ANXA1	s59858.1	2	0.026
GO:0044843	cell cycle G1/S phase transition	0.033	ANXA1	s59858.1	2	0.027
GO:0045619	regulation of lymphocyte differentiation	0.033	ANXA1	s59858.1	2	0.027
GO:0050866	negative regulation of cell activation	0.033	ANXA1	s59858.1	2	0.027
GO:0051048	negative regulation of secretion	0.033	ANXA1	s59858.1	2	0.027
GO:1903034	regulation of response to wounding	0.033	ANXA1	s59858.1	2	0.027
GO:0007179	transforming growth factor beta receptor signaling pathway	0.033	FBN2	s16895.1	5	0.027
GO:0017157	regulation of exocytosis	0.033	ANXA1	s59858.1	2	0.027
GO:0048736	appendage development	0.033	FBN2	s16895.1	5	0.027
GO:0051224	negative regulation of protein transport	0.033	ANXA1	s59858.1	2	0.027
GO:0060173	limb development	0.033	FBN2	s16895.1	5	0.027
GO:1904950	negative regulation of establishment of protein localization	0.033	ANXA1	s59858.1	2	0.028
GO:0002285	lymphocyte activation involved in immune response	0.033	ANXA1	s59858.1	2	0.028
GO:0002822	regulation of adaptive immune response based on somatic recombination of immune receptors built from immunoglobulin superfamily domains	0.033	ANXA1	s59858.1	2	0.028
GO:0009913	epidermal cell differentiation	0.033	ANXA1	s59858.1	2	0.028
GO:0030278	regulation of ossification	0.033	FBN2	s16895.1	5	0.028
GO:0071310	cellular response to organic substance	0.033	FBN2/ANXA1	s16895.1/s59858.1	5/2.	0.028
GO:0007187	G protein-coupled receptor signaling pathway, coupled to cyclic nucleotide second messenger	0.033	ANXA1	s59858.1	2	0.029
GO:0045931	positive regulation of mitotic cell cycle	0.033	ANXA1	s59858.1	2	0.029
GO:0015849	organic acid transport	0.034	ANXA1	s59858.1	2	0.029
GO:0046942	carboxylic acid transport	0.034	ANXA1	s59858.1	2	0.029
GO:1904018	positive regulation of vasculature development	0.034	ANXA1	s59858.1	2	0.029
GO:0010594	regulation of endothelial cell migration	0.034	ANXA1	s59858.1	2	0.029
GO:1903708	positive regulation of hemopoiesis	0.034	ANXA1	s59858.1	2	0.029
GO:0002685	regulation of leukocyte migration	0.034	ANXA1	s59858.1	2	0.03
GO:0002819	regulation of adaptive immune response	0.034	ANXA1	s59858.1	2	0.03
GO:0042098	T cell proliferation	0.034	ANXA1	s59858.1	2	0.03
GO:0071383	cellular response to steroid hormone stimulus	0.034	ANXA1	s59858.1	2	0.031
GO:0050870	positive regulation of T cell activation	0.034	ANXA1	s59858.1	2	0.031
GO:0030595	leukocyte chemotaxis	0.035	ANXA1	s59858.1	2	0.031
GO:0046883	regulation of hormone secretion	0.035	ANXA1	s59858.1	2	0.031
GO:1903039	positive regulation of leukocyte cell-cell adhesion	0.035	ANXA1	s59858.1	2	0.031
GO:0002366	leukocyte activation involved in immune response	0.035	ANXA1	s59858.1	2	0.031
GO:0043588	skin development	0.035	ANXA1	s59858.1	2	0.032
GO:0043542	endothelial cell migration	0.035	ANXA1	s59858.1	2	0.033
GO:0071560	cellular response to transforming growth factor beta stimulus	0.035	FBN2	s16895.1	5	0.033
GO:0090092	regulation of transmembrane receptor protein serine/threonine kinase signaling pathway	0.035	FBN2	s16895.1	5	0.033
GO:0002263	cell activation involved in immune response	0.035	ANXA1	s59858.1	2	0.034
GO:0016050	vesicle organization	0.035	ANXA1	s59858.1	2	0.034
GO:0050707	regulation of cytokine secretion	0.035	ANXA1	s59858.1	2	0.035
GO:0071559	response to transforming growth factor beta	0.035	FBN2	s16895.1	5	0.035
GO:0090287	regulation of cellular response to growth factor stimulus	0.035	FBN2	s16895.1	5	0.035
GO:0007162	negative regulation of cell adhesion	0.035	ANXA1	s59858.1	2	0.035
GO:0048545	response to steroid hormone	0.035	ANXA1	s59858.1	2	0.035
GO:0002699	positive regulation of immune effector process	0.035	ANXA1	s59858.1	2	0.035
GO:0022409	positive regulation of cell-cell adhesion	0.035	ANXA1	s59858.1	2	0.035
GO:0030217	T cell differentiation	0.035	ANXA1	s59858.1	2	0.035
GO:0050670	regulation of lymphocyte proliferation	0.035	ANXA1	s59858.1	2	0.036
GO:0015711	organic anion transport	0.036	ANXA1	s59858.1	2	0.036
GO:0032944	regulation of mononuclear cell proliferation	0.036	ANXA1	s59858.1	2	0.037
GO:0008544	epidermis development	0.037	ANXA1	s59858.1	2	0.037
GO:0070663	regulation of leukocyte proliferation	0.038	ANXA1	s59858.1	2	0.037
GO:0090596	sensory organ morphogenesis	0.038	FBN2	s16895.1	5	0.037
GO:0001818	negative regulation of cytokine production	0.038	ANXA1	s59858.1	2	0.038
GO:0048562	embryonic organ morphogenesis	0.038	FBN2	s16895.1	5	0.038
GO:0048705	skeletal system morphogenesis	0.038	FBN2	s16895.1	5	0.039
GO:0050663	cytokine secretion	0.038	ANXA1	s59858.1	2	0.04
GO:0048872	homeostasis of number of cells	0.038	ANXA1	s59858.1	2	0.04
GO:0060326	cell chemotaxis	0.038	ANXA1	s59858.1	2	0.041
GO:0010632	regulation of epithelial cell migration	0.039	ANXA1	s59858.1	2	0.042
GO:0043010	camera-type eye development	0.039	FBN2	s16895.1	5	0.042
GO:0002460	adaptive immune response based on somatic recombination of immune receptors built from immunoglobulin superfamily domains	0.039	ANXA1	s59858.1	2	0.042
GO:0046879	hormone secretion	0.039	ANXA1	s59858.1	2	0.042
GO:1902105	regulation of leukocyte differentiation	0.039	ANXA1	s59858.1	2	0.042
GO:0006869	lipid transport	0.039	ANXA1	s59858.1	2	0.043
GO:0090068	positive regulation of cell cycle process	0.039	ANXA1	s59858.1	2	0.043
GO:0045765	regulation of angiogenesis	0.039	ANXA1	s59858.1	2	0.044
GO:0009914	hormone transport	0.04	ANXA1	s59858.1	2	0.044
GO:1901990	regulation of mitotic cell cycle phase transition	0.04	ANXA1	s59858.1	2	0.044
GO:0001503	ossification	0.04	FBN2	s16895.1	5	0.044
GO:0006887	exocytosis	0.04	ANXA1	s59858.1	2	0.044
GO:0051251	positive regulation of lymphocyte activation	0.04	ANXA1	s59858.1	2	0.045
GO:0006820	anion transport	0.04	ANXA1	s59858.1	2	0.046
GO:0051235	maintenance of location	0.04	FBN2	s16895.1	5	0.046
GO:1903037	regulation of leukocyte cell-cell adhesion	0.04	ANXA1	s59858.1	2	0.046
GO:0046651	lymphocyte proliferation	0.04	ANXA1	s59858.1	2	0.046
GO:0010631	epithelial cell migration	0.04	ANXA1	s59858.1	2	0.046
GO:0050863	regulation of T cell activation	0.04	ANXA1	s59858.1	2	0.048
GO:0032943	mononuclear cell proliferation	0.04	ANXA1	s59858.1	2	0.048
GO:0050727	regulation of inflammatory response	0.04	ANXA1	s59858.1	2	0.048
GO:1901342	regulation of vasculature development	0.04	ANXA1	s59858.1	2	0.049
GO:0099512	supramolecular fiber	0.005	FBN2/ANXA1	s16895.1/s59858.1	5/2.	0.049
GO:0099080	supramolecular complex	0.005	FBN2/ANXA1	s16895.1/s59858.1	5/2.	0.049
GO:0099081	supramolecular polymer	0.005	FBN2/ANXA1	s16895.1/s59858.1	5/2.	0.05
GO:0005884	actin filament	0.01	ANXA1	s59858.1	2	0.05
GO:0016328	lateral plasma membrane	0.01	ANXA1	s59858.1	2	0.05
GO:0044421	extracellular region part	0.01	FBN2/ANXA1	s16895.1/s59858.1	5/2.	0.001
GO:0044420	extracellular matrix component	0.01	FBN2	s16895.1	5	0.001
GO:0070062	extracellular exosome	0.01	ANXA1	s59858.1	2	0.001
GO:1903561	extracellular vesicle	0.01	ANXA1	s59858.1	2	0.004
GO:0043230	extracellular organelle	0.01	ANXA1	s59858.1	2	0.005
GO:0042383	sarcolemma	0.01	ANXA1	s59858.1	2	0.005
GO:0019897	extrinsic component of plasma membrane	0.01	ANXA1	s59858.1	2	0.006
GO:0019898	extrinsic component of membrane	0.014	ANXA1	s59858.1	2	0.006
GO:0062023	collagen-containing extracellular matrix	0.018	FBN2	s16895.1	5	0.006
GO:0031514	motile cilium	0.018	ANXA1	s59858.1	2	0.007
GO:0009897	external side of plasma membrane	0.018	ANXA1	s59858.1	2	0.008
GO:0016324	apical plasma membrane	0.019	ANXA1	s59858.1	2	0.009
GO:0031012	extracellular matrix	0.021	FBN2	s16895.1	5	0.014
GO:0045177	apical part of cell	0.021	ANXA1	s59858.1	2	0.019
GO:0015629	actin cytoskeleton	0.022	ANXA1	s59858.1	2	0.02
GO:0098552	side of membrane	0.022	ANXA1	s59858.1	2	0.022
GO:0099513	polymeric cytoskeletal fiber	0.027	ANXA1	s59858.1	2	0.023
GO:0005509	calcium ion binding	0.008	FBN2/ANXA1	s16895.1/s59858.1	5/2.	0.028
GO:0005198	structural molecule activity	0.008	FBN2/ANXA1	s16895.1/s59858.1	5/2.	0.03
GO:0005544	calcium-dependent phospholipid binding	0.008	ANXA1	s59858.1	2	0.032
GO:0005201	extracellular matrix structural constituent	0.008	FBN2	s16895.1	5	0.034
GO:0048306	calcium-dependent protein binding	0.008	ANXA1	s59858.1	2	0.043
GO:0030674	protein binding, bridging	0.011	ANXA1	s59858.1	2	0.005
GO:0060090	molecular adaptor activity	0.011	ANXA1	s59858.1	2	0.005
GO:0003779	actin binding	0.028	TPM2			0.006
GO:0005543	phospholipid binding	0.028	ANXA1	s59858.1	2	0.007
