# Supplementary material for: Genome-wide association study reveals candidate genes for traits related to meat quality in Colombian Creole hair sheep
Source: Trop Anim Health Prod. 2023 Oct 12;55(6):357. doi: 10.1007/s11250-023-03688-z (PMC10570192; doi:10.1007/s11250-023-03688-z)
Supplement: Supplementary file 3 — Supplementary file3 (XLSX 14 KB) [file 11250_2023_3688_MOESM3_ESM.xlsx]

## Sheet: Hoja1
Suplementary Table S3. GGenomic association models (GWAS) using MLMA for WHC and pH in CHSE, CHSS, and CHSP.
CHSE
CHSS
CHSP
Sex (s), Lambing season (e), Farm (f), Father (p)
